# Supplementary material for: A circulating miR-19b-based model in diagnosis of human breast cancer
Source: Front Mol Biosci. 2022 Sep 16;9:980841. doi: 10.3389/fmolb.2022.980841 (PMC9523242; doi:10.3389/fmolb.2022.980841)
Supplement: Supplementary file 2 [file Table1.XLSX]

## Sheet: Sheet1
Forward primer sequences of miRNAs
miRNA ID	Primer (5' to 3')
5s rRNA	agtacttggatgggagaccg
hsa-let-7a	aggtagtaggttgtatagt
hsa-let-7b	aggtagtaggttgtgtgg
hsa-let-7c	tgaggtagtaggttgtatg
hsa-let-7d	agaggtagtaggttgcat
hsa-let-7g	gaggtagtagtttgtaca
hsa-let-7i	tgaggtagtagtttgtgct
hsa-miR-100	cgtagatccgaacttgtg
hsa-miR-105	aatgctcagactcctgtggt
hsa-miR-106a	agtgcttacagtgcaggt
hsa-miR-122	tggagtgtgacaatggtgt
hsa-miR-127-3p	tcggatccgtctgagctt
hsa-miR-128a	cacagtgaaccggtctc
hsa-miR-130b	cagtgcaatgatgaaaggg
hsa-miR-139	agtgcacgtgtctccag
hsa-miR-140-3p	taccacagggtagaacca
hsa-miR-145	gtccagttttcccaggaat
hsa-miR-151-3p	ctagactgaagctcct
hsa-miR-152	tcagtgcatgacagaac
hsa-miR-154	atccgtgttgccttcg
hsa-miR-155	taatgctaatcgtgataggg
hsa-miR-16	agcagcacgtaaatattggc
hsa-miR-17	caaagtgcttacagtgc
hsa-miR-181a	attcaacgctgtcggtga
hsa-miR-182F	ttggcaatggtagaactcac
hsa-miR-18a	ggtgcatctagtgcagatag
hsa-miR-192	ctgacctatgaattgacag
hsa-miR-195	tagcagcacagaaat
hsa-miR-197	accttctccacccag
hsa-miR-19b	cctgtgcaaatccatgcaa
hsa-miR-200a	acactgtctggtaacgatgt
hsa-miR-200b	tactgcctggtaatgatga
hsa-miR-200c	atactgccgggtaatgatgg
hsa-miR-205	ttcattccaccggagtctg
hsa-miR-206	tggaatgtaaggaagtgtg
hsa-miR-20a	taaagtgcttatagt
hsa-miR-20b	caaagtgctcatagtgc
hsa-miR-21	gcttatcagactgatgttga
hsa-miR-221	agctacattgtctgct
hsa-miR-222	agctacatctggctact
hsa-miR-224	caagtcactagtggttc
hsa-miR-23a	atcacattgccagggatt
hsa-miR-27a	tcacagtggctaagttccg
hsa-miR-29a	ctagcaccatctgaaa
hsa-miR-29b	gcaccatttgaaatcagtg
hsa-miR-29c	cctagcaccatttgaa
hsa-miR-30d	tgtaaacatccccgactg
hsa-miR-320a	aagctgggttgagagggcga
hsa-miR-320b	aagctgggttgagagggcaa
hsa-miR-320c	aagctgggttgagagggt
hsa-miR-320d	aagctgggttgagagga
hsa-miR-320e	aaagctgggttgagaagg
hsa-miR-323a	cacattacacggtcgacct
hsa-miR-326	tgggcccttcctccag
hsa-miR-328	cctctctgcccttccgt
hsa-miR-329	cacacctggttaacctct
hsa-miR-339-3p	tgagcgcctcgacgaca
hsa-miR-345	actcctagtccagggct
hsa-miR-346	cgcatgcctgcctct
hsa-miR-34a	gcagtgtcttagctggttg
hsa-miR-34b-3p	atcactaactccactgcca
hsa-miR-34c	aggcagtgtagttagct
hsa-miR-370	tggggtggaacctggt
hsa-miR-375	gttcggctcgcgtga
hsa-miR-409-3p	atgttgctcggtgaac
hsa-miR-423-5p	gcagagagcgagact
hsa-miR-424	cagcagcaattcatgt
hsa-miR-431	gtcttgcaggccgtcat
hsa-miR-483	actcctctcctcccgt
hsa-miR-484	tcaggctcagtcccct
hsa-miR-487b	gtacagggtcatccact
hsa-miR-502-5p	cttgctatctgggtgcta
hsa-miR-505	cgtcaacacttgctggt
hsa-miR-584	gtttgcctgggactga
hsa-miR-593	gtctctgctggggtttc
hsa-miR-595	aagtgtgccgtggtgtg
hsa-miR-638	atcgcgggcgggtggcg
hsa-miR-652	aatggcgccactagg
hsa-miR-654	tgggccgcagaacatgt
hsa-miR-664a	atttatccccagcctaca
hsa-miR-665	accaggaggctgaggc
hsa-miR-671	aggaagccctggagg
hsa-miR-675	tgcggagagggcccaca
hsa-miR-744	gctagggctaacagca
hsa-miR-762	aactggggccggggccga
hsa-miR-766	actccagccccacagcct
hsa-miR-769	acctctgggttctgagct
hsa-miR-874	ctggcccgagggaccga
hsa-miR-877	tagaggagatggcgca
hsa-miR-92a	attgcacttgtcccggcctg
hsa-miR-92b	attgcactcgtcccggcctc
hsa-miR-99b	acccgtagaaccgacctt
